# Supplementary material for: High Levels of the Cleaved Form of Galectin-9 and Osteopontin in the Plasma Are Associated with Inflammatory Markers That Reflect the Severity of COVID-19 Pneumonia
Source: Int J Mol Sci. 2021 May 7;22(9):4978. doi: 10.3390/ijms22094978 (PMC8125627; doi:10.3390/ijms22094978)
Supplement: Supplementary file 1 [file ijms-22-04978-s001.zip]

Archive with 1 entries (1 files):
- Supplementary file 507r (2).pdf
